# Supplementary material for: Proteomic diversity of Russell's viper venom: exploring PLA2 isoforms, pharmacological effects, and inhibitory approaches
Source: Arch Toxicol. 2024 Aug 24;98(11):3569–84. doi: 10.1007/s00204-024-03849-5 (PMC11489194; doi:10.1007/s00204-024-03849-5)
Supplement: Supplementary file 1 — Supplementary file1 (XLSX 22 KB) [file 204_2024_3849_MOESM1_ESM.xlsx]

## Sheet: S1.PLA2 isoforms of Russell’s v
			Country	SL	SL	SL	SI	SI	SI	Pak	Pak	Pak	WI	WI	CI	EI B	EI N	EI	Bng	Bng	Chn	Twn	Twn	Tha	Idn	Myn	Mynb	Mynb
			Year	2015	2019	2021	2018	2019	2021	2016	2018	2019	2018	2021	2021	2018	2018	2021	2023	2023	2023	2018	2018	2020	2020	2009	2007	2007
			PLA2 Concentration	35	60.1	63.92	43.25	70.6	67.5	32.8	63.8	50.4	32.5	59.05	44.94	22.19	21.5	35.43	47.5	26	22.18	24.47	47.5	37.92	48.37	-	-	-
			References No	1	2	3	4	2	3	5	6	2	7	8	8	9	9	8	2	10	11	11	12	13	13	14	15	16
S.No	PLA2 Isoforms	Uniprot ID	Species
1	Basic phospholipase A2 VRV-PL-VIIIa	P59071	Daboia russelii	13.9	30.72	33.31	18.98	39.6	58.46	Yes		21.4	Yes		0.133					Yes
2	U1-viperitoxin-Dr1a/ PLA2 3	P86368	Daboia russelii		29.1	22.79	21.07	30.9	3.93			4	Yes	0.7142	0.3276					Yes
3	Basic phospholipase A2 RVV-VD	P81458	Daboia russelii						1.03	Yes	25.9		Yes	11.4396	0.0613	1.97			0.7	Yes
4	Basic phospholipase A2	B3RFI7	Daboia russelii limitis							Yes	5.1													12.63	21.41
5	Basic phospholipase A2 Drk-b2	A8CG90	Daboia russelii							Yes	3.2		Yes	18.5634	6.2332		2.79		27.1	Yes
6	Acidic phospholipase A2 RV-7	P31100	Daboia russelii siamensis	0.3			0.83	0.1	3.01	Yes	13.9	4.9	Yes		1.0868			1.9565				10.87	21.2	21.27	17.12	Yes
7	Acidic phospholipase A2 Drk-a1	A8CG86	Daboia russelii								3.3			12.3859	10.2376	4.23	6.05	6.8001	6.1						4.95
8	Acidic phospholipase A2 Drk-a2	A8CG87	Daboia russelii							Yes	0.2	1.4		6.3695	13.1426			2.0225	3.2
9	Acidic phospholipase A2 daboiatoxin B chain	Q7T3T5	Daboia russelii siamensis				0.04			Yes	~0.01		Yes						0.4	Yes	4.29						Yes
10	Basic Phospholipase A2	B3RFI6	Daboia russelii limitis						0.13
11	Basic Phospholipase A2 a	SLDR_PLA02	-	1.2
12	Phospholipase A2 a	SLDR_PLA01	-	19.5
13	phospholipase A2, 3.1.1.4	Q2ES53	Daboia russelii russelii							Yes						1.12				Yes
14	Phospholipase A2 (EC 3.1.1.4)	B2YHV1	Daboia russelii siamensis								7.6
15	Phospholipase A2-IV	Q2ES51	Daboia russelii russelii							Yes	3.6															Yes
16	Phospholipase A2 a	AAB47212	Daboia russelii							Yes
17	Basic phospholipase A2 RV-4	Q02471	Daboia russelii siamensis							Yes			Yes	0.0065		0.91	0.2	0.0232				13.61	26.3	0.1		Yes
18	acidic phospholipase A2 daboiatoxin A chain	Q7T2R1	Daboia russelii siamensis																	Yes	5.3						Yes
19	Basic phospholipase A2 DsM-b1	A8CG82	Daboia russelii siamensis												0.034						2.38							Yes
20	Acidic phospholipase A2 DsM-a2	A8CG78	Daboia russelii siamensis										Yes	6.3695	13.1426	1.85	2.27	2.0225			4.21							Yes
21	Basic phospholipase A2 Drk-b1	A8CG89	Daboia russelii							Yes				2.7537		1.7	2.41	18.5055	9.8	Yes	5.05
22	phospholipase A2	Q7ZZQ1	Daboia russelii siamensis																		0.96
23	Phospholipase A2	B2YHV5	Daboia russelii siamensis																					1.13
24	Phospholipase A2 1	P86529	Daboia russelii																					2.69	4.89
25	Basic phospholipase A2 DsM-S1	A8CG84	Daboia russelii siamensis		<0.10	7.55			0.94											Yes								Yes
26	Basic phospholipase A2 VRV-PL-V	P84674	Daboia russelii							Yes		13.8			0.1507
27	Basic phospholipase A2 daboxin P	C0HK16	Daboia russellii		0.2											0.36				Yes
28	Ammodytin I1 (A) variant	Q6A3M8	Vipera ammodytes ruffoi								0.5
29	Chain A, Crystal Structure Of Rv4RV7 comple a	CL3663.Contig1_DRSL	Daboia russelii								0.5
30	Basic phospholipase A2 beta-bungarotoxin A1 chain	P00617	Bungarus multicinctus																					0.1
31	Acidic phospholipase A2 ammodytin I1	Q910A1	Vipera ammodytes										Yes	0.4356
32	Phospholipase A2 nigroviriditoxin basic subunit B	C0HJL8	Bothriechis nigroviridis											0.01		0.86
33	Acidic phospholipase A2 Vur-PL2B	F8QN54	Vipera renardi												0.3371	0.36
34	Basic phospholipase A2 a	AAZ533185	-									4.9
35	Ammodytin I2(A) variant	Q6A3D6	Vipera aspis aspis							Yes						1.08	1.62
36	acidic phospholipase A2 inhibitor vaspin A	Q10754	Vipera aspis zinnikeri													0.49	0.05	0.9953
37	Acidic phospholipase A2 CbIalpha	P0DKR3	Pseudocerastes fieldi													0.31
38	Ammodytin I2(C) variant	Q6A3A1	Vipera ammodytes montandoni													0.4
39	Acidic phospholipase A2 CoaPLA2,	Q7ZTA7	Crotalus oreganus abyssus													0.44
40	phospholipase A2	A0A0H3U201	Gloydius brevicaudus													1.01
41	phospholipase A2	A0A0H3U1W0	Gloydius brevicaudus													0.77
42	BATXPLA5	A0A1L8D602	Bothrops atrox													0.47
43	Acidic phospholipase A2 Vur-PL3	F8QN51	Vipera renardi													0.18
44	Basic phospholipase A2 BP-I	P0DJJ8	Protobothrops flavoviridis													0.27
45	Acidic phospholipase A2 2	B6CQR5	Macrovipera lebetina														1.44
46	Ammodytin I1(F) isoform	Q6A3H7	Vipera aspis atra										Yes				2.51
47	Basic phospholipase A2 Tgc-K49	A8E2V9	Trimeresurus gracilis														1.19
48	Basic phospholipase A2 homolog Tpu_x0002_K49b	Q2YHJ8	Trimeresurus puniceus			0.16
49	Ammodytin I1(B) isoform	Q6A3M9	Vipera ammodytes ruffoi							Yes
50	Ammodytin I1(C) isoform	Q7T1D2	Vipera aspis zinnikeri							Yes
51	Acidic phospholipase A2 homolog vipoxin A chain	P04084	Vipera meridionalis				0.34						Yes					0.9953
52	PLA2(IIA)-Aze2	A7X4P4	Azemiops feae				0.15
53	Basic phospholipase A2 Ts-G6D49	Q6H3C5	Trimeresurus stejnegeri				1.62
54	Basic phospholipase A2 chain HDP-1P	Q1RP79	Vipera nikolskii				0.12
55	Phospholipase A2 EC3	Q910A0	Echis coloratus				0.03
56	Neutral phospholipase A2 ammodytin I2	P34180	Vipera ammodytes ammodytes				0.07
57	Phospholipase A2	BOLSG6	Sistrurus miliarius													0.81	0.38
58	Phospholipase A2	A0A0H3U1Z5	Trimeresurus Albolabris													2.63	1.57
59	Acidic phospholipase A2 2	P15445	Naja naja												0.05			0.0195
60	Acidic phospholipase A2 A	O42191	Gloydius halys											0.0013				0.01
61	Phospholipase A2	Q8JFG1	Vipera aspis															0.9953
62	Acidic phospholipase A2 inhibitor chain HPD-1I	A4VBF0	Vipera nikolskii															0.9953
63	Acidic phospholipase A2 3	P60045	Naja sagittifera															0.0195
64	Acidic phospholipase A2 Tgc-E6	A8E2V8	Trimeresurus gracilis															0.0136
65	Acidic phospholipase A2 Cvv-E6g	Q800C2	Crotalus viridis															0.0136
66	Acidic phospholipase A2 Cvv-E6f	Q800C3	Crotalus viridis															0.0136
67	Acidic phospholipase A2	Q7LZQ4	Gloydius ussuriensis															0.0136
68	Acidic phospholipase A2	P14418	Gloydius halys															0.0136
69	Acidic phospholipase A2 Cvv-E6b	Q7ZTA6	Crotalus viridis viridis										Yes
70	Acidic phospholipase A2 Ts-A3	Q6H3C9	Trimeresurus stejnegeri										Yes
71	Ammodytin I1(B') variant	Q6A3K0	Vipera berus berus										Yes
72	Basic phospholipase A2 homologue	O42188	Gloydius halys										Yes
73	Vaspin acidic subunit (1) variant	Q6A3N9	Vipera aspis aspis										Yes
74	ammodytin I1(D) isoform	Q6A3G4	Vipera ammodytes montandoni										Yes
	Note: a PLA2 isoforms for which the respective UniProt ID is not known. b Studies reporting other PLA2 isoforms from Myanmar snakes.
	SL-Sri Lanka, SI- South India, Pak- Pakistan, WI-West India, CI-Central India, EI-East India, EI-N-East India-Nadi, EI-B-East India-Burdwan, Bng-Bangladesh, Chn-China, Twn-Taiwan, Tha-Thailand, Idn-Indonesia, Myn-Myanmar.
	References
	1. Tan et al. 2015. 2. Pla et al. 2019. 3. Faisal et al. 2021. 4. Kalita et al. 2018c. 5. Mukherjee et al. 2016. 6. Faisal et al. 2018. 7. Kalita et al. 2017. 8. Senji Laxme et al. 2021. 9. Kalita et al. 2018b. 10. Yasmin et al. 2024. 11. Tan et al. 2018. 12. Sanz et al. 2018. 13. Lingam et al. 2020. 14. Risch et al. 2009. 15. Gopalan et al. 2007. 16. Tsai et al. 2007.
